# Supplementary material for: Polyethyleneimine-Directed In Situ Gold Deposition on Gallium Nitride Nanoparticles for Enhanced Electrochemical Detection of Erythromycin
Source: Int J Mol Sci. 2026 Mar 17;27(6):2728. doi: 10.3390/ijms27062728 (PMC13026566; doi:10.3390/ijms27062728)
Supplement: Supplementary file 1 [file ijms-27-02728-s001.zip]

Archive with 1 entries (1 files):
- ijms-4176815-supplementary.pdf
